# Supplementary material for: A High-Throughput Sequencing Strategy for Clinical Repertoire Profiling of T Cell Receptor Beta Chain: Development and Reference Values Across Healthy Adults, Paediatrics, and Cord Blood Units
Source: Int J Mol Sci. 2025 Oct 1;26(19):9590. doi: 10.3390/ijms26199590 (PMC12525236; doi:10.3390/ijms26199590)
Supplement: Supplementary file 1 [file ijms-26-09590-s001.zip]

Archive with 2 entries (2 files):
- Supplementary Figures rev1.pdf
- Supplementary Tables rev1.xlsx
