# Supplementary material for: A High-Throughput Sequencing Strategy for Clinical Repertoire Profiling of T Cell Receptor Beta Chain: Development and Reference Values Across Healthy Adults, Paediatrics, and Cord Blood Units
Source: Int J Mol Sci. 2025 Oct 1;26(19):9590. doi: 10.3390/ijms26199590 (PMC12525236; doi:10.3390/ijms26199590)
Supplement: Supplementary file 1 [file ijms-26-09590-s001.zip › Supplementary Tables rev1.xlsx]

## Sheet: Supl. Table 1
Table S1. Specific TRB and control primers
	Name	Sequence 5' - 3'	Tm	pb
TRBV forward primers	TRBV-FR1-1	CTGGAGTCTCCCAGTCTCC	62	19
	TRBV-FR1-2	CTGGAGTCTCCCAGTCCCC	64	19
	TRBV-FR1-3	CTGGAGTTTCCCAGTCCCC	62	19
	TRBV-FR1-4	CTGGAGTCTCCCAGACCCC	64	19
	TRBV-FR1-5	GGAGTCTCCCAGTCCCTG	60	18
	TRBV-FR1-6	CTGGAGTTATCCAGTCACCC	62	20
	TRBV-FR1-7	CTGGCATTATCCAGTCACCC	62	20
	TRBV-FR1-8	CTGGTGTTATCCAGTCACCC	62	20
	TRBV-FR1-9	CTAGAGTCACCCAGACACC	60	19
	TRBV-FR1-10	CTGGAGTCTCCCAGAACCC	62	19
	TRBV-FR1-11	CTGGAGTCTCCCAGGACCC	64	19
	TRBV-FR1-12	CTGGAGTCTCCCACAACCC	62	19
	TRBV-FR1-13	GGCAGGTGACCTTGGCGTG	64	19
	TRBV-FR1-14	CTGGAATCACCCAGAGCCC	62	19
	TRBV-FR1-15	CTGATGTTACCCAGACCCC	60	19
	TRBV-FR1-16	CTGGAGTCACCCAAAGTCCC	64	20
	TRBV-FR1-17	GGACAGCAAGCGACTCTGAG	64	20
	TRBV-FR1-18	GCTGGAGTCACTCAAACTCC	62	20
	TRBV-FR1-19	CTGGGGTCACTCAAACTCC	60	19
	TRBV-FR1-20	CAGCAAGTGACACTGAGATG	60	20
	TRBV-FR1-21	CTGGAGTCAGCCAGACCC	60	18
	TRBV-FR1-22	CTGACATCTACCAGACCCC	60	19
	TRBV-FR1-23	CCCAAGTGACCCAGAACCC	62	19
	TRBV-FR1-24	CTGGAGTCACACAAACCCC	60	19
	TRBV-FR1-25	CTGGAGTCATCCAGTCCCC	62	19
	TRBV-FR1-26	CTGGAGTTACTCAGTTCCCC	62	20
	TRBV-FR1-27	CCATGGTCATCCAGAACCC	60	19
	TRBV-FR1-28	GAAGAAGTCGCCCAGACTCC	64	20
	TRBV-FR1-29	CCAAGGTCACCCAGAGACC	62	19
	TRBV-FR1-30	GCCAAAGTCACACAGACTCC	62	20
	TRBV-FR1-31	CTGGGATCACCCAGATGCC	62	19
	TRBV-FR1-32	CAGGGATCAGCCAGATACC	60	19
	TRBV-FR1-33	GAAGTCTTTGAAATGTGAACAAC	62	23
	TRBV-FR1-34	CTGAAGCCACCTAGACTCTAAG	66	22
	TRBV-FR1-35	CAGCCGTTTCCCAGACTCC	62	19
	TRBV-FR1-36	CAGCTGTTTCCCAGACTCC	60	19
	TRBV-FR1-37	TACTGGAATTACCCAGACACC	62	21
	TRBV-FR1-38	CTGAAGTCACCCAGACTCC	60	19
	TRBV-FR1-39	ATGCTGTAGTTACACAATTCCC	62	22
	TRBV-FR1-40	CTGGTGTCACTCAGACCCC	62	19
	TRBV-FR1-41	CTGGGATCACCCAGGCACC	64	19
	TRBV-FR1-42.2	GTGGCTTTTTGGTGCAATCC	60	20
	TRBV-FR1-43	CTGAAGTTGCCCAGTCCCC	62	19
	TRBV-FR1-44	CAAAGTAACACAGACCCTGAG	62	21
	TRBV-FR1-45	CCGGCGTCATGCAGAACCC	64	19
	TRBV-FR1-46	GTGGAATCACTCAGTCCCC	60	19
	TRBV-FR1-47	GTGAAAGTAACCCAGAGCTC	60	20
	TRBV-FR1-48	GCTGACATCTATCAGATGCC	60	20
	TRBV-FR1-49	GCTGTCGTCTCTCAACATCC	62	20
	TRBV-FR1-50	GCTGTCATCTCTCAAAAGCC	60	20
	TRBV-FR1-51	CATCAATGGCCAGCGACCC	62	19
	Name	Sequence 5' - 3'	Tm	pb
TRBJ reverse primers	TRBJ1-1	GACGGATCTGCAAAAGAACC	60	20
	TRBJ1-2	CCCTCATCGCACCCCTCC	62	18
	TRBJ1-3	GTTCCCAGCTGTCCAGCC	60	18
	TRBJ1-4	CCGACCTTATGATACACTATCC	64	22
	TRBJ1-5	CAAGGGACAATGGCCATACC	62	20
	TRBJ1-6	CAGTCAAACCCAGGCACCC	62	19
	TRBJ2-1	GGCTGCTCACCCTCTCTCC	64	19
	TRBJ2-2	CGGAGCTCTCCGGAGCCC	64	18
	TRBJ2-2P	CTTCCCACCGCTGAGAGCC	64	19
	TRBJ2-3	GTTCCCGGGCTTCAGCGG	62	18
	TRBJ2-4	CGGCGGCCCCAGCTTAC	60	17
	TRBJ2-5	CCCAGCAGCCCGCGCTC	62	17
	TRBJ2-6	CCGCCTTCCACCTGAATCC	62	19
	TRBJ2-7	GACCGAGGGGCTGGAAGG	62	18
	Name	Sequence 5' - 3'	Tm	pb
Control primers	Control Forward primer	CTTCGATCCAAGTCATTCCC	60	20
	Control Reverse primer	GTTAGTAACATGCATGACCC	58	20
	Name	Sequence 5' - 3'
Universal sequence	CS1	ACACTGACGACATGGTTCTACA
	CS2	TACGGTAGCAGAGACTTGGTCT

## Sheet: Supl. Table 2
Table S2. Comparison of different TCRβ sequencing strategies
	Commercial strategies		In-house development
	Adaptive Immunosequencing, Adaptive Biotechnologies (service)	LymphoTrack TRB assay, Invivoscribe (kit)	EuroClonality-NGS Working group strategy [References - 10]	Barcelona Blood and Tissue Bank strategy
Recommended sample input	1,000 to 600,000 T cells, > 10 ng/µl gDNA	> 10 ng/µl gDNA	NS	> 1,500 T cells, > 10 ng/µl gDNA
Sample source	PB, PBMCs, sorted T cells, FFPE tissue, others	NS	NS	PB, PBMCs/leukapheresis, sorted/expanded T cells
Primer design	TRBV - TRBJ, multiplex PCR	TRBV - TRBJ, multiplex PCR	TRBV - TRBJ; TRBD-TRBJ, multiplex PCR	TRBV (FR1) - TRBJ (3'UTR), multiplex PCR
Amplification and indexing strategy	Two-step PCR	One-step PCR	Two-step PCR	Two-step PCR
Post amplification purification	NS	Not needed	Gel extraction	Not needed
Post indexing purification	NS	Magnetic beads	Gel extraction	Gel extraction
Amplicon length	NS	~400 bp	~300-400 bp	~500 bp
Sample multiplexing	NS	up to 24	NS	up to 384
NGS Platform	Illumina	Illumina, MiSeq	Illumina, MiSeq	Illumina, MiSeq
Proposed data analysis tool	immunoSEQ Analyzer	LymphoTrack software	ARResT/Interrogate	MIXCR, VDJtools
FFPE, formalin-fixed paraffin-embedded; NS, not specified; PB, peripheral blood; PBMCs, peripheral blood monoculear cells

## Sheet: Supl. Table 3
Table S3. Design of 51 double-strand synthetic DNA fragments
DNA fragment name	TRBV allele	TRBJ allele	Specific TRBV primer	Specific TRBJ primer	Index sequence	DNA fragment length	DNA sequence (5'-3')
GF01_V18_J1-1	TRBV5-1*01	TRBJ1-1*01	TRBV-FR1-18	TRBJ1-1	CGAGAGTT	420	CTTCGATCCAAGTCATTCCCAAGGCTGGAGTCACTCAAACTCCAAGATATCTGATCAAAACGAGAGGACAGCAAGTGACACTGAGCTGCTCCCCTATCTCTGGGCATAGGAGTGTATCCTGGTACCAACAGACCCCAGGACAGGGCCTTCAGTTCCTCTTTGAATACTTCAGTGAGACACAGAGAAACAAAGGAAACTTCCCTGGTCGATTCTCAGGGCGCCAGTTCTCTAACTCTCGCTCTGAGATGAATGTGAGCACCTTGGAGCTGGGGGACTCGGCCCTTTATCTTTGCGCCAGCAGCTTGGCGAGAGTTTGAACACTGAAGCTTTCTTTGGACAAGGCACCAGACTCACAGTTGTAGGTAAGACATTTTTCAGGTTCTTTTGCAGATCCGTCAC…
GF02_V20_J2-2	TRBV5-4*03	TRBJ2-2*01	TRBV-FR1-20	TRBJ2-2	GACATAGT	368	CTTCGATCCAAGTCATTCCCCAGCAAGTGACACTGAGATGCTCTTCTCAGTCTGGGCACAACACTGTGTCCTGGTACCAACAGGCCCTGGGTCAGGGGCCCCAGTTTATCTTTCAGTATTATAGGGAGGAAGAGAATGGCAGAGGAAACTTCCCTCCTAGATTCTCAGGTCTCCAGTTCCCTAATTATAGCTCTGAGCTGAATGTGAACGCCTTGGAGCTGGACGACTCGGCCCTGTATCTCTGTGCCAGCAGCGACATAGTCGAACACCGGGGAGCTGTTTTTTGGAGAAGGCTCTAGGCTGACCGTACTGGGTAAGGAGGCGGCTGGGGCTCCGGAGAGCTCCGAGGGGTCATGCATGTTACTAAC
GF03_V22_J2-4	TRBV25-1*01	TRBJ2-4*01	TRBV-FR1-22	TRBJ2-4	ACGCTACT	405	CTTCGATCCAAGTCATTCCCGAAGCTGACATCTACCAGACCCCAAGATACCTTGTTATAGGGACAGGAAAGAAGATCACTCTGGAATGTTCTCAAACCATGGGCCATGACAAAATGTACTGGTATCAACAAGATCCAGGAATGGAACTACACCTCATCCACTATTCCTATGGAGTTAATTCCACAGAGAAGGGAGATCTTTCCTCTGAGTCAACAGTCTCCAGAATAAGGACGGAGCATTTTCCCCTGACCCTGGAGTCTGCCAGGCCCTCACATACCTCTCAGTACCTCTGTGCCAGCAGTGAATAACGCTACTAGCCAAAAACATTCAGTACTTCGGCGCCGGGACCCGGCTCTCAGTGCTGGGTAAGCTGGGGCCGCCGGGGGGGTCATGCATGTT…
GF04_V23_J2-5	TRBV27*01	TRBJ2-5*01	TRBV-FR1-23	TRBJ2-5	ACTCACTG	405	CTTCGATCCAAGTCATTCCCGAAGCCCAAGTGACCCAGAACCCAAGATACCTCATCACAGTGACTGGAAAGAAGTTAACAGTGACTTGTTCTCAGAATATGAACCATGAGTATATGTCCTGGTATCGACAAGACCCAGGGCTGGGCTTAAGGCAGATCTACTATTCAATGAATGTTGAGGTGACTGATAAGGGAGATGTTCCTGAAGGGTACAAAGTCTCTCGAAAAGAGAAGAGGAATTTCCCCCTGATCCTGGAGTCGCCCAGCCCCAACCAGACCTCTCTGTACTTCTGTGCCAGCAGTTTATCACTCACTGACCAAGAGACCCAGTACTTCGGGCCAGGCACGCGGCTCCTGGTGCTCGGTGAGCGCGGGCTGCTGGGGCGGGGTCATGCATGTT…
GF05_V24_J2-6	TRBV9*01	TRBJ2-6*01	TRBV-FR1-24	TRBJ2-6	TGAGTACG	439	CTTCGATCCAAGTCATTCCCGATTCTGGAGTCACACAAACCCCAAAGCACCTGATCACAGCAACTGGACAGCGAGTGACGCTGAGATGCTCCCCTAGGTCTGGAGACCTCTCTGTGTACTGGTACCAACAGAGCCTGGACCAGGGCCTCCAGTTCCTCATTCAGTATTATAATGGAGAAGAGAGAGCAAAAGGAAACATTCTTGAACGATTCTCCGCACAACAGTTCCCTGACTTGCACTCTGAACTAAACCTGAGCTCTCTGGAGCTGGGGGACTCAGCTTTGTATTTCTGTGCCAGCAGCGTAGTGAGTACGCTCTGGGGCCAACGTCCTGACTTTCGGGGCCGGCAGCAGGCTGACCGTGCTGGGTGAGTTTTCGCGGGACCACCCGGGCGGCGGG…
GF06_V3_J1-4	TRBV7-2*04	TRBJ1-4*01	TRBV-FR1-3	TRBJ1-4	CTGCGTAG	434	CTTCGATCCAAGTCATTCCCGGAGCTGGAGTTTCCCAGTCCCCCAGTAACAAGGTCACAGAGAAGGGAAAGGATGTAGAGCTCAGGTGTGATCCAATTTCAGGTCATACTGCCCTTTACTGGTACCGACAGAGCCTGGGGCAGGGCCTGGAGTTTTTAATTTACTTCCAAGGCAACAGTGCACCAGACAAATCAGGGCTGCCCAGTGATCGCTTCTCTGCAGAGAGGACTGGGGGATCCGTCTCCACTCTGACGATCCAGCGCACACAGCAGGAGGACTCGGCCGTGTATCTCTGTGCCAGCAGCTTAGCTGCGTAGCAACTAATGAAAAACTGTTTTTTGGCAGTGGAACCCAGCTCTCTGTCTTGGGTATGTAAAAGACTTCTTTCGGGATAGTGTA…
GF07_V40_J1-6	TRBV6-1*01	TRBJ1-6*01	TRBV-FR1-40	TRBJ1-6	TAGTCTCC	436	CTTCGATCCAAGTCATTCCCAATGCTGGTGTCACTCAGACCCCAAAATTCCAGGTCCTGAAGACAGGACAGAGCATGACACTGCAGTGTGCCCAGGATATGAACCATAACTCCATGTACTGGTATCGACAAGACCCAGGCATGGGACTGAGGCTGATTTATTACTCAGCTTCTGAGGGTACCACTGACAAAGGAGAAGTCCCCAATGGCTACAATGTCTCCAGATTAAACAAACGGGAGTTCTCGCTCAGGCTGGAGTCGGCTGCTCCCTCCCAGACATCTGTGTACTTCTGTGCCAGCAGTGAAGCTAGTCTCCCTCCTATAATTCACCCCTCCACTTTGGGAATGGGACCAGGCTCACTGTGACAGGTATGGGGGCTCCACTCTTGACTCGGGGGTG…
GF08_V46_J1-5	TRBV19*01	TRBJ1-5*01	TRBV-FR1-46	TRBJ1-5	CGAGCGAC	429	CTTCGATCCAAGTCATTCCCGATGGTGGAATCACTCAGTCCCCAAAGTACCTGTTCAGAAAGGAAGGACAGAATGTGACCCTGAGTTGTGAACAGAATTTGAACCACGATGCCATGTACTGGTACCGACAGGACCCAGGGCAAGGGCTGAGATTGATCTACTACTCACAGATAGTAAATGACTTTCAGAAAGGAGATATAGCTGAAGGGTACAGCGTCTCTCGGGAGAAGAAGGAATCCTTTCCTCTCACTGTGACATCGGCCCAAAAGAACCCGACAGCTTTCTATCTCTGTGCCAGTAGTATAGACGAGCGACTAGCAATCAGCCCCAGCATTTTGGTGATGGGACTCGACTCTCCATCCTAGGTAAGTTGGCAGAATCAGGGTGGTATGGCCATTG…
GF09_V47_J2-3	TRBV28*01	TRBJ2-3*01	TRBV-FR1-47	TRBJ2-3	ACTACGAC	419	CTTCGATCCAAGTCATTCCCGATGTGAAAGTAACCCAGAGCTCGAGATATCTAGTCAAAAGGACGGGAGAGAAAGTTTTTCTGGAATGTGTCCAGGATATGGACCATGAAAATATGTTCTGGTATCGACAAGACCCAGGTCTGGGGCTACGGCTGATCTATTTCTCATATGATGTTAAAATGAAAGAAAAAGGAGATATTCCTGAGGGGTACAGTGTCTCTAGAGAGAAGAAGGAGCGCTTCTCCCTGATTCTGGAGTCCGCCAGCACCAACCAGACATCTATGTACCTCTGTGCCAGCAGTTTATGACTACGACAGCACAGATACGCAGTATTTTGGCCCAGGCACCCGGCTGACAGTGCTCGGTAAGCGGGGGCTCCCGCTGAAGCCCGGGAACTGG…
GF10_V49_J2-1	TRBV20-1*01	TRBJ2-1*01	TRBV-FR1-49	TRBJ2-1	GTCTGCTA	434	CTTCGATCCAAGTCATTCCCGGTGCTGTCGTCTCTCAACATCCGAGCTGGGTTATCTGTAAGAGTGGAACCTCTGTGAAGATCGAGTGCCGTTCCCTGGACTTTCAGGCCACAACTATGTTTTGGTATCGTCAGTTCCCGAAACAGAGTCTCATGCTGATGGCAACTTCCAATGAGGGCTCCAAGGCCACATACGAGCAAGGCGTCGAGAAGGACAAGTTTCTCATCAACCATGCAAGCCTGACCTTGTCCACTCTGACAGTGACCAGTGCCCATCCTGAAGACAGCAGCTTCTACATCTGCAGTGCTAGAGAGTCTGCTACTCCTACAATGAGCAGTTCTTCGGGCCAGGGACACGGCTCACCGTGCTAGGTAAGAAGGGGGCTCCAGGTGGGAGAGA…
GF11_V50_J2-7	TRBV29-1*01	TRBJ2-7*01	TRBV-FR1-50	TRBJ2-7	GTCTATGA	428	CTTCGATCCAAGTCATTCCCAGTGCTGTCATCTCTCAAAAGCCAAGCAGGGATATCTGTCAACGTGGAACCTCCCTGACGATCCAGTGTCAAGTCGATAGCCAAGTCACCATGATGTTCTGGTACCGTCAGCAACCTGGACAGAGCCTGACACTGATCGCAACTGCAAATCAGGGCTCTGAGGCCACATATGAGAGTGGATTTGTCATTGACAAGTTTCCCATCAGCCGCCCAAACCTAACATTCTCAACTCTGACTGTGAGCAACATGAGCCCTGAAGACAGCAGCATATATCTCTGCAGCGTTGAAGAGTCTATGACTCCTACGAGCAGTACTTCGGGCCGGGCACCAGGCTCACGGTCACAGGTGAGATTCGGGCGTCTCCCCACCTTCCAGCCCC…
GF12_V51_J1-2	TRBV30*01	TRBJ1-2*01	TRBV-FR1-51	TRBJ1-2	TATAGCGA	420	CTTCGATCCAAGTCATTCCCTCTCAGACTATTCATCAATGGCCAGCGACCCTGGTGCAGCCTGTGGGCAGCCCGCTCTCTCTGGAGTGCACTGTGGAGGGAACATCAAACCCCAACCTATACTGGTACCGACAGGCTGCAGGCAGGGGCCTCCAGCTGCTCTTCTACTCCGTTGGTATTGGCCAGATCAGCTCTGAGGTGCCCCAGAATCTCTCAGCCTCCAGACCCCAGGACCGGCAGTTCATCCTGAGTTCTAAGAAGCTCCTTCTCAGTGACTCTGGCTTCTATCTCTGTGCCTGGAGTGTTATAGCGACTAACTATGGCTACACCTTCGGTTCGGGGACCAGGTTAACCGTTGTAGGTAAGGCTGGGGGTCTCTAGGAGGGGTGCGATGAGGGAG…
GF13_V6_J1-3	TRBV12-3*01	TRBJ1-3*01	TRBV-FR1-6	TRBJ1-3	ATCGTACG	422	CTTCGATCCAAGTCATTCCCGATGCTGGAGTTATCCAGTCACCCCGCCATGAGGTGACAGAGATGGGACAAGAAGTGACTCTGAGATGTAAACCAATTTCAGGCCACAACTCCCTTTTCTGGTACAGACAGACCATGATGCGGGGACTGGAGTTGCTCATTTACTTTAACAACAACGTTCCGATAGATGATTCAGGGATGCCCGAGGATCGATTCTCAGCTAAGATGCCTAATGCATCATTCTCCACTCTGAAGATCCAGCCCTCAGAACCCAGGGACTCAGCTGTGTACTTCTGTGCCAGCAGTTTAGCATCGTACGCTCTGGAAACACCATATATTTTGGAGAGGGAAGTTGGCTCACTGTTGTAGGTGAGTAAGTCAAGGCTGGACAGCTGGGAAC…
GF14_V1_J2-1	TRBV7-6*01	TRBJ2-1*01	TRBV-FR1-1	TRBJ2-1	AGCTGTTC	431	CTTCGATCCAAGTCATTCCCGGTGCTGGAGTCTCCCAGTCTCCCAGGTACAAAGTCACAAAGAGGGGACAGGATGTAGCTCTCAGGTGTGATCCAATTTCGGGTCATGTATCCCTTTATTGGTACCGACAGGCCCTGGGGCAGGGCCCAGAGTTTCTGACTTACTTCAATTATGAAGCCCAACAAGACAAATCAGGGCTGCCCAATGATCGGTTCTCTGCAGAGAGGCCTGAGGGATCCATCTCCACTCTGACGATCCAGCGCACAGAGCAGCGGGACTCGGCCATGTATCGCTGTGCCAGCAGCTTAGCAGCTGTTCCTCCTACAATGAGCAGTTCTTCGGGCCAGGGACACGGCTCACCGTGCTAGGTAAGAAGGGGGCTCCAGGTGGGAGAGAGGG…
GF15_V10_J2-7	TRBV7-9*01	TRBJ2-7*01	TRBV-FR1-10	TRBJ2-7	AGCTGAGT	428	CTTCGATCCAAGTCATTCCCGATACTGGAGTCTCCCAGAACCCCAGACACAAGATCACAAAGAGGGGACAGAATGTAACTTTCAGGTGTGATCCAATTTCTGAACACAACCGCCTTTATTGGTACCGACAGACCCTGGGGCAGGGCCCAGAGTTTCTGACTTACTTCCAGAATGAAGCTCAACTAGAAAAATCAAGGCTGCTCAGTGATCGGTTCTCTGCAGAGAGGCCTAAGGGATCTTTCTCCACCTTGGAGATCCAGCGCACAGAGCAGGGGGACTCGGCCATGTATCTCTGTGCCAGCAGCTTAGCAGCTGAGTCTCCTACGAGCAGTACTTCGGGCCGGGCACCAGGCTCACGGTCACAGGTGAGATTCGGGCGTCTCCCCACCTTCCAGCCCC…
GF16_V11_J1-5	TRBV7-9*03	TRBJ1-5*01	TRBV-FR1-11	TRBJ1-5	AGACCAAG	432	CTTCGATCCAAGTCATTCCCGATACTGGAGTCTCCCAGGACCCCAGACACAAGATCACAAAGAGGGGACAGAATGTAACTTTCAGGTGTGATCCAATTTCTGAACACAACCGCCTTTATTGGTACCGACAGACCCTGGGGCAGGGCCCAGAGTTTCTGACTTACTTCCAGAATGAAGCTCAACTAGAAAAATCAAGGCTGCTCAGTGATCGGTTCTCTGCAGAGAGGCCTAAGGGATCTTTCTCCACCTTGGAGATCCAGCGCACAGAGCAGGGGGACTCGGCCATGTATCTCTGTGCCAGCAGCTTAGCAGACCAAGTAGCAATCAGCCCCAGCATTTTGGTGATGGGACTCGACTCTCCATCCTAGGTAAGTTGGCAGAATCAGGGTGGTATGGCCA…
GF17_V12_J1-6	TRBV7-9*04	TRBJ1-6*01	TRBV-FR1-12	TRBJ1-6	CACCTAGA	434	CTTCGATCCAAGTCATTCCCATATCTGGAGTCTCCCACAACCCCAGACACAAGATCACAAAGAGGGGACAGAATGTAACTTTCAGGTGTGATCCAATTTCTGAACACAACCGCCTTTATTGGTACCGACAGAACCCTGGGCAGGGCCCAGAGTTTCTGACTTACTTCCAGAATGAAGCTCAACTGGAAAAATCAGGGCTGCTCAGTGATCGGATCTCTGCAGAGAGGCCTAAGGGATCTTTCTCCACCTTGGAGATCCAGCGCACAGAGCAGGGGGACTCGGCCATGTATCTCTGTGCCAGCAGCCACCTAGACTCCTATAATTCACCCCTCCACTTTGGGAATGGGACCAGGCTCACTGTGACAGGTATGGGGGCTCCACTCTTGACTCGGGGGTGCC…
GF18_V13_J2-2	TRBV10-1*01	TRBJ2-2*01	TRBV-FR1-13	TRBJ2-2	GTGACATC	421	CTTCGATCCAAGTCATTCCCGATGCTGAAATCACCCAGAGCCCAAGACACAAGATCACAGAGACAGGAAGGCAGGTGACCTTGGCGTGTCACCAGACTTGGAACCACAACAATATGTTCTGGTATCGACAAGACCTGGGACATGGGCTGAGGCTGATCCATTACTCATATGGTGTTCAAGACACTAACAAAGGAGAAGTCTCAGATGGCTACAGTGTCTCTAGATCAAACACAGAGGACCTCCCCCTCACTCTGGAGTCTGCTGCCTCCTCCCAGACATCTGTATATTTCTGCGCCAGCAGTGAGTCGTGACATCCGAACACCGGGGAGCTGTTTTTTGGAGAAGGCTCTAGGCTGACCGTACTGGGTAAGGAGGCGGCTGGGGCTCCGGAGAGCTCCG…
GF19_V14_J2-1	TRBV10-3*01	TRBJ2-1*01	TRBV-FR1-14	TRBJ2-1	CACGAACA	428	CTTCGATCCAAGTCATTCCCGATGCTGGAATCACCCAGAGCCCAAGACACAAGGTCACAGAGACAGGAACACCAGTGACTCTGAGATGTCACCAGACTGAGAACCACCGCTATATGTACTGGTATCGACAAGACCCGGGGCATGGGCTGAGGCTGATCCATTACTCATATGGTGTTAAAGATACTGACAAAGGAGAAGTCTCAGATGGCTATAGTGTCTCTAGATCAAAGACAGAGGATTTCCTCCTCACTCTGGAGTCCGCTACCAGCTCCCAGACATCTGTGTACTTCTGTGCCATCAGTGAGTCCACGAACACTCCTACAATGAGCAGTTCTTCGGGCCAGGGACACGGCTCACCGTGCTAGGTAAGAAGGGGGCTCCAGGTGGGAGAGAGGGTGA…
GF20_V15_J2-2	TRBV24-1*01	TRBJ2-2*01	TRBV-FR1-15	TRBJ2-2	TACGACGA	422	CTTCGATCCAAGTCATTCCCGATGCTGATGTTACCCAGACCCCAAGGAATAGGATCACAAAGACAGGAAAGAGGATTATGCTGGAATGTTCTCAGACTAAGGGTCATGATAGAATGTACTGGTATCGACAAGACCCAGGACTGGGCCTACGGTTGATCTATTACTCCTTTGATGTCAAAGATATAAACAAAGGAGAGATCTCTGATGGATACAGTGTCTCTCGACAGGCACAGGCTAAATTCTCCCTGTCCCTAGAGTCTGCCATCCCCAACCAGACAGCTCTTTACTTCTGTGCCACCAGTGATTTGTACGACGACGAACACCGGGGAGCTGTTTTTTGGAGAAGGCTCTAGGCTGACCGTACTGGGTAAGGAGGCGGCTGGGGCTCCGGAGAGCTCC…
GF21_V16_J1-3	TRBV5-6*01	TRBJ1-3*01	TRBV-FR1-16	TRBJ1-3	AAGCCTTG	418	CTTCGATCCAAGTCATTCCCGACGCTGGAGTCACCCAAAGTCCCACACACCTGATCAAAACGAGAGGACAGCAAGTGACTCTGAGATGCTCTCCTAAGTCTGGGCATGACACTGTGTCCTGGTACCAACAGGCCCTGGGTCAGGGGCCCCAGTTTATCTTTCAGTATTATGAGGAGGAAGAGAGACAGAGAGGCAACTTCCCTGATCGATTCTCAGGTCACCAGTTCCCTAACTATAGCTCTGAGCTGAATGTGAACGCCTTGTTGCTGGGGGACTCGGCCCTCTATCTCTGTGCCAGCAGCTTGGAAGCCTTGCTCTGGAAACACCATATATTTTGGAGAGGGAAGTTGGCTCACTGTTGTAGGTGAGTAAGTCAAGGCTGGACAGCTGGGAACTTGG…
GF22_V17_J1-5	TRBV5-8*01	TRBJ1-5*01	TRBV-FR1-17	TRBJ1-5	TGCAGAAG	428	CTTCGATCCAAGTCATTCCCGAGGCTGGAGTCACACAAAGTCCCACACACCTGATCAAAACGAGAGGACAGCAAGCGACTCTGAGATGCTCTCCTATCTCTGGGCACACCAGTGTGTACTGGTACCAACAGGCCCTGGGTCTGGGCCTCCAGTTCCTCCTTTGGTATGACGAGGGTGAAGAGAGAAACAGAGGAAACTTCCCTCCTAGATTTTCAGGTCGCCAGTTCCCTAATTATAGCTCTGAGCTGAATGTGAACGCCTTGGAGCTGGAGGACTCGGCCCTGTATCTCTGTGCCAGCAGCTTGGTGCAGAAGTAGCAATCAGCCCCAGCATTTTGGTGATGGGACTCGACTCTCCATCCTAGGTAAGTTGGCAGAATCAGGGTGGTATGGCCATTGT…
GF23_V19_J2-1	TRBV5-1*02	TRBJ2-1*01	TRBV-FR1-19	TRBJ2-1	GTAAAGCG	420	CTTCGATCCAAGTCATTCCCAGGGCTGGGGTCACTCAAACTCCAAGACATCTGATCAAAACGAGAGGACAGCAAGTGACACTGGGCTGCTCCCCTATCTCTGGGCATAGGAGTGTATCCTGGTACCAACAGACCCTAGGACAGGGCCTTCAGTTCCTCTTTGAATACTTCAGTGAGACACAGAGAAACAAAGGAAACTTCCTTGGTCGATTCTCAGGGCGCCAGTTCTCTAACTCTCGCTCTGAGATGAATGTGAGCACCTTGGAGCTGGGGGACTCGGCCCTTTATCTTTGCGCCAGCGTAAAGCGCTCCTACAATGAGCAGTTCTTCGGGCCAGGGACACGGCTCACCGTGCTAGGTAAGAAGGGGGCTCCAGGTGGGAGAGAGGGTGAGCAGCCCA…
GF24_V2_J2-3	TRBV7-8*01	TRBJ2-3*01	TRBV-FR1-2	TRBJ2-3	CTGCAGTA	422	CTTCGATCCAAGTCATTCCCGGTGCTGGAGTCTCCCAGTCCCCTAGGTACAAAGTCGCAAAGAGAGGACAGGATGTAGCTCTCAGGTGTGATCCAATTTCGGGTCATGTATCCCTTTTTTGGTACCAACAGGCCCTGGGGCAGGGGCCAGAGTTTCTGACTTATTTCCAGAATGAAGCTCAACTAGACAAATCGGGGCTGCCCAGTGATCGCTTCTTTGCAGAAAGGCCTGAGGGATCCGTCTCCACTCTGAAGATCCAGCGCACACAGCAGGAGGACTCCGCCGTGTATCTCTGTGCCAGCAGCTTAGCCTGCAGTAAGCACAGATACGCAGTATTTTGGCCCAGGCACCCGGCTGACAGTGCTCGGTAAGCGGGGGCTCCCGCTGAAGCCCGGGAAC…
GF25_V25_J2-7	TRBV13*01	TRBJ2-7*01	TRBV-FR1-25	TRBJ2-7	ACTCTGCG	425	CTTCGATCCAAGTCATTCCCGCTGCTGGAGTCATCCAGTCCCCAAGACATCTGATCAAAGAAAAGAGGGAAACAGCCACTCTGAAATGCTATCCTATCCCTAGACACGACACTGTCTACTGGTACCAGCAGGGTCCAGGTCAGGACCCCCAGTTCCTCATTTCGTTTTATGAAAAGATGCAGAGCGATAAAGGAAGCATCCCTGATCGATTCTCAGCTCAACAGTTCAGTGACTATCATTCTGAACTGAACATGAGCTCCTTGGAGCTGGGGGACTCAGCCCTGTACTTCTGTGCCAGCAGCTTAGGACTCTGCGCTCCTACGAGCAGTACTTCGGGCCGGGCACCAGGCTCACGGTCACAGGTGAGATTCGGGCGTCTCCCCACCTTCCAGCCCCTCG…
GF26_V26_J2-5	TRBV14*01	TRBJ2-5*01	TRBV-FR1-26	TRBJ2-5	ACAACTCG	408	CTTCGATCCAAGTCATTCCCGAAGCTGGAGTTACTCAGTTCCCCAGCCACAGCGTAATAGAGAAGGGCCAGACTGTGACTCTGAGATGTGACCCAATTTCTGGACATGATAATCTTTATTGGTATCGACGTGTTATGGGAAAAGAAATAAAATTTCTGTTACATTTTGTGAAAGAGTCTAAACAGGATGAGTCCGGTATGCCCAACAATCGATTCTTAGCTGAAAGGACTGGAGGGACGTATTCTACTCTGAAGGTGCAGCCTGCAGAACTGGAGGATTCTGGAGTTTATTTCTGTGCCAGCAGCCAAGAACAACTCGACCAAGAGACCCAGTACTTCGGGCCAGGCACGCGGCTCCTGGTGCTCGGTGAGCGCGGGCTGCTGGGGCGGGGTCATGCAT…
GF27_V27_J2-5	TRBV15*01	TRBJ2-5*01	TRBV-FR1-27	TRBJ2-5	GACTCAAC	405	CTTCGATCCAAGTCATTCCCGATGCCATGGTCATCCAGAACCCAAGATACCAGGTTACCCAGTTTGGAAAGCCAGTGACCCTGAGTTGTTCTCAGACTTTGAACCATAACGTCATGTACTGGTACCAGCAGAAGTCAAGTCAGGCCCCAAAGCTGCTGTTCCACTACTATGACAAAGATTTTAACAATGAAGCAGACACCCCTGATAACTTCCAATCCAGGAGGCCGAACACTTCTTTCTGCTTTCTTGACATCCGCTCACCAGGCCTGGGGGACACAGCCATGTACCTGTGTGCCACCAGCAGAGAGACTCAACACCAAGAGACCCAGTACTTCGGGCCAGGCACGCGGCTCCTGGTGCTCGGTGAGCGCGGGCTGCTGGGGCGGGGTCATGCATGTT…
GF28_V28_J1-4	TRBV16*01	TRBJ1-4*01	TRBV-FR1-28	TRBJ1-4	ACGCTGAT	435	CTTCGATCCAAGTCATTCCCGGTGAAGAAGTCGCCCAGACTCCAAAACATCTTGTCAGAGGGGAAGGACAGAAAGCAAAATTATATTGTGCCCCAATAAAAGGACACAGTTATGTTTTTTGGTACCAACAGGTCCTGAAAAACGAGTTCAAGTTCTTGATTTCCTTCCAGAATGAAAATGTCTTTGATGAAACAGGTATGCCCAAGGAAAGATTTTCAGCTAAGTGCCTCCCAAATTCACCCTGTAGCCTTGAGATCCAGGCTACGAAGCTTGAGGATTCAGCAGTGTATTTTTGTGCCAGCAGCCAATCACGCTGATCAACTAATGAAAAACTGTTTTTTGGCAGTGGAACCCAGCTCTCTGTCTTGGGTATGTAAAAGACTTCTTTCGGGATAGTGT…
GF29_V33_J1-1	TRBV4-1*01	TRBJ1-1*01	TRBV-FR1-33	TRBJ1-1	CTCGGTTA	421	CTTCGATCCAAGTCATTCCCGACACTGAAGTTACCCAGACACCAAAACACCTGGTCATGGGAATGACAAATAAGAAGTCTTTGAAATGTGAACAACATATGGGGCACAGGGCTATGTATTGGTACAAGCAGAAAGCTAAGAAGCCACCGGAGCTCATGTTTGTCTACAGCTATGAGAAACTCTCTATAAATGAAAGTGTGCCAAGTCGCTTCTCACCTGAATGCCCCAACAGCTCTCTCTTAAACCTTCACCTACACGCCCTGCAGCCAGAAGACTCAGCCCTGTATCTCTGCGCCAGCAGCCAAGACTCGGTTATGAACACTGAAGCTTTCTTTGGACAAGGCACCAGACTCACAGTTGTAGGTAAGACATTTTTCAGGTTCTTTTGCAGATCCGTCA…
GF30_V36_J1-2	TRBV3-1*01	TRBJ1-2*01	TRBV-FR1-36	TRBJ1-2	CATGCACT	423	CTTCGATCCAAGTCATTCCCGACACAGCTGTTTCCCAGACTCCAAAATACCTGGTCACACAGATGGGAAACGACAAGTCCATTAAATGTGAACAAAATCTGGGCCATGATACTATGTATTGGTATAAACAGGACTCTAAGAAATTTCTGAAGATAATGTTTAGCTACAATAATAAGGAGCTCATTATAAATGAAACAGTTCCAAATCGCTTCTCACCTAAATCTCCAGACAAAGCTCACTTAAATCTTCACATCAATTCCCTGGAGCTTGGTGACTCTGCTGTGTATTTCTGTGCCAGCAGCCAAGACATGCACTCTAACTATGGCTACACCTTCGGTTCGGGGACCAGGTTAACCGTTGTAGGTAAGGCTGGGGGTCTCTAGGAGGGGTGCGATGAGG…
GF31_V38_J2-7	TRBV2*01	TRBJ2-7*01	TRBV-FR1-38	TRBJ2-7	GAATCGGT	428	CTTCGATCCAAGTCATTCCCGAACCTGAAGTCACCCAGACTCCCAGCCATCAGGTCACACAGATGGGACAGGAAGTGATCTTGCGCTGTGTCCCCATCTCTAATCACTTATACTTCTATTGGTACAGACAAATCTTGGGGCAGAAAGTCGAGTTTCTGGTTTCCTTTTATAATAATGAAATCTCAGAGAAGTCTGAAATATTCGATGATCAATTCTCAGTTGAAAGGCCTGATGGATCAAATTTCACTCTGAAGATCCGGTCCACAAAGCTGGAGGACTCAGCCATGTACTTCTGTGCCAGCAGTGAAGCGAATCGGTCTCCTACGAGCAGTACTTCGGGCCGGGCACCAGGCTCACGGTCACAGGTGAGATTCGGGCGTCTCCCCACCTTCCAGCCCC…
GF32_V4_J2-3	TRBV7-3*01	TRBJ2-3*01	TRBV-FR1-4	TRBJ2-3	ACTTGTGC	422	CTTCGATCCAAGTCATTCCCGGTGCTGGAGTCTCCCAGACCCCCAGTAACAAGGTCACAGAGAAGGGAAAATATGTAGAGCTCAGGTGTGATCCAATTTCAGGTCATACTGCCCTTTACTGGTACCGACAAAGCCTGGGGCAGGGCCCAGAGTTTCTAATTTACTTCCAAGGCACGGGTGCGGCAGATGACTCAGGGCTGCCCAACGATCGGTTCTTTGCAGTCAGGCCTGAGGGATCCGTCTCTACTCTGAAGATCCAGCGCACAGAGCGGGGGGACTCAGCCGTGTATCTCTGTGCCAGCAGCTTAACACTTGTGCAGCACAGATACGCAGTATTTTGGCCCAGGCACCCGGCTGACAGTGCTCGGTAAGCGGGGGCTCCCGCTGAAGCCCGGGAAC…
GF33_V41_J1-5	TRBV6-4*01	TRBJ1-5*01	TRBV-FR1-41	TRBJ1-5	GCTCTAAG	429	CTTCGATCCAAGTCATTCCCATTGCTGGGATCACCCAGGCACCAACATCTCAGATCCTGGCAGCAGGACGGCGCATGACACTGAGATGTACCCAGGATATGAGACATAATGCCATGTACTGGTATAGACAAGATCTAGGACTGGGGCTAAGGCTCATCCATTATTCAAATACTGCAGGTACCACTGGCAAAGGAGAAGTCCCTGATGGTTATAGTGTCTCCAGAGCAAACACAGATGATTTCCCCCTCACGTTGGCGTCTGCTGTACCCTCTCAGACATCTGTGTACTTCTGTGCCAGCAGTGACTCGCTCTAAGTAGCAATCAGCCCCAGCATTTTGGTGATGGGACTCGACTCTCCATCCTAGGTAAGTTGGCAGAATCAGGGTGGTATGGCCATTG…
GF34_V42_J2-5	TRBV11-2*01	TRBJ2-5*01	TRBV-FR1-42	TRBJ2-5	GCTAGTCT	408	CTTCGATCCAAGTCATTCCCGAAGCTGGAGTTGCCCAGTCTCCCAGATATAAGATTATAGAGAAAAGGCAGAGTGTGGCTTTTTGGTGCAATCCTATATCTGGCCATGCTACCCTTTACTGGTACCAGCAGATCCTGGGACAGGGCCCAAAGCTTCTGATTCAGTTTCAGAATAACGGTGTAGTGGATGATTCACAGTTGCCTAAGGATCGATTTTCTGCAGAGAGGCTCAAAGGAGTAGACTCCACTCTCAAGATCCAGCCTGCAAAGCTTGAGGACTCGGCCGTGTATCTCTGTGCCAGCAGCTTAGAGCTAGTCTACCAAGAGACCCAGTACTTCGGGCCAGGCACGCGGCTCCTGGTGCTCGGTGAGCGCGGGCTGCTGGGGCGGGGTCATGCAT…
GF35_V43_J1-3	TRBV11-1*01	TRBJ1-3*01	TRBV-FR1-43	TRBJ1-3	CCAAAGAG	422	CTTCGATCCAAGTCATTCCCGAAGCTGAAGTTGCCCAGTCCCCCAGATATAAGATTACAGAGAAAAGCCAGGCTGTGGCTTTTTGGTGTGATCCTATTTCTGGCCATGCTACCCTTTACTGGTACCGGCAGATCCTGGGACAGGGCCCGGAGCTTCTGGTTCAATTTCAGGATGAGAGTGTAGTAGATGATTCACAGTTGCCTAAGGATCGATTTTCTGCAGAGAGGCTCAAAGGAGTAGACTCCACTCTCAAGATCCAGCCTGCAGAGCTTGGGGACTCGGCCATGTATCTCTGTGCCAGCAGCTTAGCCCAAAGAGCTCTGGAAACACCATATATTTTGGAGAGGGAAGTTGGCTCACTGTTGTAGGTGAGTAAGTCAAGGCTGGACAGCTGGGAAC…
GF36_V45_J1-1	TRBV18*01	TRBJ1-1*01	TRBV-FR1-45	TRBJ1-1	CGAGTCTT	424	CTTCGATCCAAGTCATTCCCAATGCCGGCGTCATGCAGAACCCAAGACACCTGGTCAGGAGGAGGGGACAGGAGGCAAGACTGAGATGCAGCCCAATGAAAGGACACAGTCATGTTTACTGGTATCGGCAGCTCCCAGAGGAAGGTCTGAAATTCATGGTTTATCTCCAGAAAGAAAATATCATAGATGAGTCAGGAATGCCAAAGGAACGATTTTCTGCTGAATTTCCCAAAGAGGGCCCCAGCATCCTGAGGATCCAGCAGGTAGTGCGAGGAGATTCGGCAGCTTATTTCTGTGCCAGCTCACCACCCGAGTCTTTGAACACTGAAGCTTTCTTTGGACAAGGCACCAGACTCACAGTTGTAGGTAAGACATTTTTCAGGTTCTTTTGCAGATCCG…
GF37_V9_J1-1	TRBV12-5*01	TRBJ1-1*01	TRBV-FR1-9	TRBJ1-1	GCCATCAT	424	CTTCGATCCAAGTCATTCCCGATGCTAGAGTCACCCAGACACCAAGGCACAAGGTGACAGAGATGGGACAAGAAGTAACAATGAGATGTCAGCCAATTTTAGGCCACAATACTGTTTTCTGGTACAGACAGACCATGATGCAAGGACTGGAGTTGCTGGCTTACTTCCGCAACCGGGCTCCTCTAGATGATTCGGGGATGCCGAAGGATCGATTCTCAGCAGAGATGCCTGATGCAACTTTAGCCACTCTGAAGATCCAGCCCTCAGAACCCAGGGACTCAGCTGTGTATTTTTGTGCTAGTGGTTTGGTGCCATCATTGAACACTGAAGCTTTCTTTGGACAAGGCACCAGACTCACAGTTGTAGGTAAGACATTTTTCAGGTTCTTTTGCAGATCCG…
GF38_V21_J2-2	TRBV17*01	TRBJ2-2*01	TRBV-FR1-21	TRBJ2-2	AATACGGG	421	CTTCGATCCAAGTCATTCCCGAGCCTGGAGTCAGCCAGACCCCCAGACACAAGGTCACCAACATGGGACAGGAGGTGATTCTGAGGTGCGATCCATCTTCTGGTCACATGTTTGTTCACTGGTACCGACAGAATCTGAGGCAAGAAATGAAGTTGCTGATTTCCTTCCAGTACCAAAACATTGCAGTTGATTCAGGGATGCCCAAGGAACGATTCACAGCTGAAAGACCTAACGGAACGTCTTCCACGCTGAAGATCCATCCCGCAGAGCCGAGGGACTCAGCCGTGTATCTCTACAGTAGCGGTGGAATACGGGCGAACACCGGGGAGCTGTTTTTTGGAGAAGGCTCTAGGCTGACCGTACTGGGTAAGGAGGCGGCTGGGGCTCCGGAGAGCTCCG…
GF39_V29_J1-2	TRBV21-1*01	TRBJ1-2*01	TRBV-FR1-29	TRBJ1-2	CGTTGATG	426	CTTCGATCCAAGTCATTCCCGACACCAAGGTCACCCAGAGACCTAGACTTCTGGTCAAAGCAAGTGAACAGAAAGCAAAGATGGATTGTGTTCCTATAAAAGCACATAGTTATGTTTACTGGTATCGTAAGAAGCTGGAAGAAGAGCTCAAGTTTTTGGTTTACTTTCAGAATGAAGAACTTATTCAGAAAGCAGAAATAATCAATGAGCGATTTTTAGCCCAATGCTCCAAAAACTCATCCTGTACCTTGGAGATCCAGTCCACGGAGTCAGGGGACACAGCACTGTATTTCTGTGCCAGCAGCAAAGCCGTTGATGCTAACTATGGCTACACCTTCGGTTCGGGGACCAGGTTAACCGTTGTAGGTAAGGCTGGGGGTCTCTAGGAGGGGTGCGATG…
GF40_V30_J1-2	TRBV23-1*01	TRBJ1-2*01	TRBV-FR1-30	TRBJ1-2	ACTTGACG	426	CTTCGATCCAAGTCATTCCCCATGCCAAAGTCACACAGACTCCAGGACATTTGGTCAAAGGAAAAGGACAGAAAACAAAGATGGATTGTACCCCCGAAAAAGGACATACTTTTGTTTATTGGTATCAACAGAATCAGAATAAAGAGTTTATGCTTTTGATTTCCTTTCAGAATGAACAAGTTCTTCAAGAAACGGAGATGCACAAGAAGCGATTCTCATCTCAATGCCCCAAGAACGCACCCTGCAGCCTGGCAATCCTGTCCTCAGAACCGGGAGACACGGCACTGTATCTCTGCGCCAGCAGTCAATCACTTGACGCTAACTATGGCTACACCTTCGGTTCGGGGACCAGGTTAACCGTTGTAGGTAAGGCTGGGGGTCTCTAGGAGGGGTGCGATG…
GF41_V31_J1-4	TRBV8-2*01	TRBJ1-4*01	TRBV-FR1-31	TRBJ1-4	TACCGTAC	418	CTTCGATCCAAGTCATTCCCGATGCTGGGATCACCCAGATGCCAAGATATCACATTGTACAGAAGAAAGAGATGATCCTGGAATGTGCTCAGGTTAGGAACAGTGTTCTGATATCGACAGGACCCAAGACGGGGGCTGAAGCTTATCCACTATTCAGGCAGTGGTCACAGCAGGACCAAAGTTGATGTCACAGAGGGGTACTGTGTTTCTTGAAACAAGCTTGAGCATTTCCCCAATCCTGGCATCCACCAGCACCAGCCAGACCTATCTGTACCACTGTGGCAGCACATCCGTACCGTACCAACTAATGAAAAACTGTTTTTTGGCAGTGGAACCCAGCTCTCTGTCTTGGGTATGTAAAAGACTTCTTTCGGGATAGTGTATCATAAGGTCGGAGTG…
GF42_V32_J1-6	TRBV8-1*01	TRBJ1-6*02	TRBV-FR1-32	TRBJ1-6	TCGCTCTT	428	CTTCGATCCAAGTCATTCCCGAGGCAGGGATCAGCCAGATACCAAGATATCACAGACACACAGGGAAAAAGATCATCCTGAAATATGCTCAGATTAGGAACCATTATTCAGTGTTCTGTTATCAATAAGACCAAGAATAGGGGCTGAGGCTGATCCATTATTCAGGTAGTATTGGCAGCATGACCAAAGGCGGTGCCAAGGAAGGGTACAATGTCTCTGGAAACAAGCTCAAGCATTTTCCCTCAACCCTGGAGTCTACTAGCACCAGCCAGACCTCTGTACCTCTGTGGCAGTGCATCTCGCTCTTCTCCTATAATTCACCCCTCCACTTTGGGAACGGGACCAGGCTCACTGTGACAGGTATGGGGGCTCCACTCTTGACTCGGGGGTGCCTGGGTT…
GF43_V34_J1-6	TRBVA*01	TRBJ1-6*02	TRBV-FR1-34	TRBJ1-6	GGAAGTAC	411	CTTCGATCCAAGTCATTCCCGAAGCTGAAGCCACCTAGACTCTAAGACACCTGATTGCAGAGACAGGAAAGGAGTTCTCAAGATAAGTGCCAAGATTTCATACTGGTTTTCACAAGAATCAGGGTTGGAATTAGAGCCGACTCATTATTCAGTTAACATTGACATTGTTGATTAGAGACATATCCCTATTGAAAATATTTCCTGGCAAAAAATAGAAGTTCTCTTTGGCTCTGAAATCTGCAACTCCCTTTCAGGTGTCCCTGTGTCCTTGTACCGTCACTCGGAAGTACCTCCTATAATTCACCCCTCCACTTTGGGAACGGGACCAGGCTCACTGTGACAGGTATGGGGGCTCCACTCTTGACTCGGGGGTGCCTGGGTTTGACTGCAAGGGTCATG…
GF44_V35_J2-2P	TRBV3-2*01	TRBJ2-2P*01	TRBV-FR1-35	TRBJ2-2P	TACCTGCA	421	CTTCGATCCAAGTCATTCCCGACACAGCCGTTTCCCAGACTCCAAAATACCTGGTCACACAGATGGGAAAAAAGGAGTCTCTTAAATGAGAACAAAATCTGGGCCATAATGCTATGTATTGGTATAAACAGGACTCTAAGAAATTTCTGAAGACAATGTTTATCTACAGTAACAAGGAGCCAATTTTAAATGAAACAGTTCCAAATCGCTTCTCACCTGACTCTCCAGACAAAGCTCATTTAAATCTTCACATCAATTCCCTGGAGCTTGGTGACTCTGCTGTGTATTTCTGTGCCAGCAGCCAAGATACCTGCACTGAGAGGCGCTGCTGGGCGTCTGGGCGGAGGACTCCTGGTTCTGGGTGCTGGGAGAGCGATGGGGCTCTCAGCGGTGGGAAGG…
GF45_V37_J2-4	TRBV1*01	TRBJ2-4*01	TRBV-FR1-37	TRBJ2-4	TAGGTACC	402	CTTCGATCCAAGTCATTCCCGATACTGGAATTACCCAGACACCAAAATACCTGGTCACAGCAATGGGGAGTAAAAGGACAATGAAACGTGAGCATCTGGGACATGATTCTATGTATTGGTACAGACAGAAAGCTAAGAAATCCCTGGAGTTCATGTTTTACTACAACTGTAAGGAATTCATTGAAAACAAGACTGTGCCAAATCACTTCACACCTGAATGCCCTGACAGCTCTCGCTTATACCTTCATGTGGTCGCACTGCAGCAAGAAGACTCAGCTGCGTATCTCTGCACCAGCAGCCAAGATAGGTACCAGCCAAAAACATTCAGTACTTCGGCGCCGGGACCCGGCTCTCAGTGCTGGGTAAGCTGGGGCCGCCGGGGGGGTCATGCATGTTACT…
GF46_V39_J2-4	TRBV26*01	TRBJ2-4*01	TRBV-FR1-39	TRBJ2-4	GATGACGA	405	CTTCGATCCAAGTCATTCCCGATGCTGTAGTTACACAATTCCCAAGACACAGAATCATTGGGACAGGAAAGGAATTCATTCTACAGTGTTCCCAGAATATGAATCATGTTACAATGTACTGGTATCGACAGGACCCAGGACTTGGACTGAAGCTGGTCTATTATTCACCTGGCACTGGGAGCACTGAAAAAGGAGATATCTCTGAGGGGTATCATGTTTCTTGAAATACTATAGCATCTTTTCCCCTGACCCTGAAGTCTGCCAGCACCAACCAGACATCTGTGTATCTCTATGCCAGCAGTTCATCGATGACGAAGCCAAAAACATTCAGTACTTCGGCGCCGGGACCCGGCTCTCAGTGCTGGGTAAGCTGGGGCCGCCGGGGGGGTCATGCATGTT…
GF47_V44_J2-6	TRBVB*01	TRBJ2-6*01	TRBV-FR1-44	TRBJ2-6	CACTACGT	505	CTTCGATCCAAGTCATTCCCAATGTCAAAGTAACACAGACCCTGAGATGAGGCAGGAAAGTTGTATCGGAATGTTTTCAGACTATCAACCAGACCAAACGTTCTGGAATCCATAAGATCCAGGGCTGGGGATAAATTTAATCTATTAATTATTCTTCTGAAGTTGGCAGCTTTGAAAAAGATGCCCTGAGTCAGCATAGTCATTCTAACCAAAAAGAAAAAAGGGAAAAAATAATCATCTTTCCCAACCCTTAAATCGTCCAGCACTAACCAGACTCTGAGACCCTCTGCAGCAGCAGCCTATCAGTGCAGCCACATCCTCTCTGAGCGGATATGACAAACCCCAGGGTTGAAGCGACCTAACCTATGAGCCCACTACGTCTCTGGGGCCAACGTCCTG…
GF48_V48_J2-7	TRBV22-1*01	TRBJ2-7*02	TRBV-FR1-48	TRBJ2-7	TCCAGCTT	426	CTTCGATCCAAGTCATTCCCGATGCTGACATCTATCAGATGCCATTCCAGCTCACTGGGGCTGGATGGGATGTGACTCTGGAGTGGAAACGGAATTTGAGACACAATGACATGTACTGCTACTGGTACTGGCAGGACCCAAAGCAAAATCTGAGACTGATCTATTACTCAAGGGTTGAAAAGGATATTCAGAGAGGAGATCTAACTGAAGGCTACGTGTCTGCCAAGAGGAGAAGGGGCTATTTCTTCTCAGGGTGAAGTTGGCCCACACCAGCCAAACAGCTTTGTACTTCTGTCCTGGGAGCGCACTCCAGCTTCTCCTACGAGCAGTACGTCGGGCCGGGCACCAGGCTCACGGTCACAGGTGAGATTCGGGCGTCTCCCCACCTTCCAGCCCCTC…
GF49_V5_J2-3	TRBV7-1*01	TRBJ2-3*01	TRBV-FR1-5	TRBJ2-3	GGAAAGCA	422	CTTCGATCCAAGTCATTCCCGGTGCTGGAGTCTCCCAGTCCCTGAGACACAAGGTAGCAAAGAAGGGAAAGGATGTAGCTCTCAGATATGATCCAATTTCAGGTCATAATGCCCTTTATTGGTACCGACAGAGCCTGGGGCAGGGCCTGGAGTTTCCAATTTACTTCCAAGGCAAGGATGCAGCAGACAAATCGGGGCTTCCCCGTGATCGGTTCTCTGCACAGAGGTCTGAGGGATCCATCTCCACTCTGAAGTTCCAGCGCACACAGCAGGGGGACTTGGCTGTGTATCTCTGTGCCAGCAGCTCAGCGGAAAGCAAGCACAGATACGCAGTATTTTGGCCCAGGCACCCGGCTGACAGTGCTCGGTAAGCGGGGGCTCCCGCTGAAGCCCGGGAAC…
GF50_V7_J2-6	TRBV12-2*01	TRBJ2-6*01	TRBV-FR1-7	TRBJ2-6	TAAGCCCT	443	CTTCGATCCAAGTCATTCCCGATGCTGGCATTATCCAGTCACCCAAGCATGAGGTGACAGAAATGGGACAAACAGTGACTCTGAGATGTGAGCCAATTTTTGGCCACAATTTCCTTTTCTGGTACAGAGATACCTTCGTGCAGGGACTGGAATTGCTGAGTTACTTCCGGAGCTGATCTATTATAGATAATGCAGGTATGCCCACAGAGCGATTCTCAGCTGAGAGGCCTGATGGATCATTCTCTACTCTGAAGATCCAGCCTGCAGAGCAGGGGGACTCGGCCGTGTATGTCTGTGCAAGTCGCTTAGCTAAGCCCTCTCTGGGGCCAACGTCCTGACTTTCGGGGCCGGCAGCAGGCTGACCGTGCTGGGTGAGTTTTCGCGGGACCACCCGGGCGG…
GF51_V8_J1-4	TRBV12-1*01	TRBJ1-4*01	TRBV-FR1-8	TRBJ1-4	ACGTCAGT	435	CTTCGATCCAAGTCATTCCCGATGCTGGTGTTATCCAGTCACCCAGGCACAAAGTGACAGAGATGGGACAATCAGTAACTCTGAGATGCGAACCAATTTCAGGCCACAATGATCTTCTCTGGTACAGACAGACCTTTGTGCAGGGACTGGAATTGCTGAATTACTTCTGCAGCTGGACCCTCGTAGATGACTCAGGAGTGTCCAAGGATTGATTCTCAGCACAGATGCCTGATGTATCATTCTCCACTCTGAGGATCCAGCCCATGGAACCCAGGGACTTGGGCCTATATTTCTGTGCCAGCAGCTTTGCACGTCAGTCAACTAATGAAAAACTGTTTTTTGGCAGTGGAACCCAGCTCTCTGTCTTGGGTATGTAAAAGACTTCTTTCGGGATAGTGT…
						423.647
Control Forward sequence (CF)		CTTCGATCCAAGTCATTCCC
Control Reverse sequence (UR)		GGGTCATGCATGTTACTAAC

## Sheet: Supl. Table 4
Table S4. Specificity of TRBJ primers
		TRBJ primer
		TRBJ1-1	TRBJ1-2	TRBJ1-3	TRBJ1-4	TRBJ1-5	TRBJ1-6	TRBJ2-1	TRBJ2-2	TRBJ2-2P	TRBJ2-3	TRBJ2-4	TRBJ2-5	TRBJ2-6	TRBJ2-7
TRBJ gene	TRBJ1-1	0.999858										6.86059e-05
	TRBJ1-2		1								0.000122941
	TRBJ1-3			1
	TRBJ1-4				0.99767
	TRBJ1-5					1							0.000135999
	TRBJ1-6						0.929208					6.86059e-05
	TRBJ2-1							1	0.00012596	0.000128139
	TRBJ2-2								0.999874					0.000190078	0.000266833
	TRBJ2-2P									0.999744
	TRBJ2-3										0.999754
	TRBJ2-4	0.000142268			0.00232964							0.999863	0.00190398
	TRBJ2-5						0.0704422				0.000122941		0.99796
	TRBJ2-6													0.99981
	TRBJ2-7						0.000174795			0.000128139					0.999733

## Sheet: Supl. Table 5
Table S5. Specificity of TRBV primers
		TRBV primer
		TRBV_FR1-01	TRBV_FR1-02	TRBV_FR1-03	TRBV_FR1-04	TRBV_FR1-05	TRBV_FR1-06	TRBV_FR1-07	TRBV_FR1-08	TRBV_FR1-09	TRBV_FR1-10	TRBV_FR1-11	TRBV_FR1-12	TRBV_FR1-13	TRBV_FR1-14	TRBV_FR1-15	TRBV_FR1-16	TRBV_FR1-17	TRBV_FR1-18	TRBV_FR1-19	TRBV_FR1-20	TRBV_FR1-21	TRBV-FR1_22	TRBV-FR1_23	TRBV-FR1_24	TRBV-FR1_25	TRBV-FR1_26	TRBV-FR1_27	TRBV-FR1_28	TRBV-FR1_29	TRBV-FR1_30	TRBV-FR1_31	TRBV-FR1_32	TRBV-FR1_33	TRBV-FR1_34	TRBV-FR1_35	TRBV-FR1_36	TRBV-FR1_37	TRBV-FR1_38	TRBV-FR1_39	TRBV-FR1_40	TRBV-FR1_41	TRBV-FR1_42	TRBV-FR1_43	TRBV-FR1_44	TRBV-FR1_45	TRBV-FR1_46	TRBV-FR1_47	TRBV-FR1_48
TRBV allele	TRBV7-6*01	0.98334	0.0587841	0.00107458																						0.000371058
	TRBV7-8*01	0.0137443	0.322977	0.343864	0.112123		0.0002918				0.00162443	0.000969932										9.78953e-05				0.134323																		0.00358798		0.000161447
	TRBV7-2*04		0.0431381	0.640877	0.00031407		0.000729501				0.000162443											0.000195791				0.00241187	0.00529832																	0.0669756
	TRBV7-3*01	0.000416493	0.500224	0.00494305	0.48728		0.0001459			0.000215262	0.436485	0.0198836	0.000798722			0.00119617						0.0165443	0.00336134		0.00275424																0.0167413
	TRBV7-1*01		0.00558784	0.00128949	0.000471106	1						0.000484966					0.000479846
	TRBV12-3*01						0.73417	0.0953105	0.280133											0.000164609	0.00123584	0.000391581
	TRBV12-2*01						0.0137146	0.82805	0.0401186												0.000411946
	TRBV12-1*01				0.00031407		0.250657	0.076205	0.679226													9.78953e-05
	TRBV12-5*01								0.000174429	0.987838																				0.00225298								0.011302	0.000130157			0.000145243					0.00013708
	TRBV7-9*01		0.00312919	0.000214915	0.154366		0.0001459				0.333333	0.381507	0.0684904			0.000199362			0.000138523	0.000164609				0.00266667	0.00338983			0.000393043												0.000102881								0.000110217
	TRBV7-9*03		0.00603487		0.212783		0.0001459				0.132554	0.587779	0.000199681		0.000121981																														0.666667
	TRBV7-9*04				0.00282663						0.0955166	0.00889104	0.929513			0.000398724								0.000172043	0.00169492									8.15794e-05
	TRBV10-1*01												0.000998403	1	0.418273														0.00107181	0.000321854	0.000249781	0.000683153
	TRBV10-3*01														0.581117			0.000321096			0.00267765									0.000214569		0.00450881
	TRBV24-1*01				0.000157035											0.990032							0.000336134	0.000172043																	0.00364661
	TRBV5-6*01	0.000416493		0.000214915													0.606206	0.264583	0.0123286		0.263028														1	0.000138064			0.000130157
	TRBV5-8*01											0.000161655					0.392834	0.730279	0.00152376		0.0663234				0.00275424								0.000138619			0.000138064											0.00013708
	TRBV5-1*01																	0.00460238	0.612827	0.30107	0.0471679				0.0059322																0.00099453
	TRBV5-1*02																		0.368057	0.698436	0.000205973
	TRBV5-4*03																0.000159949				0.565396						0.000115181									0.000138064
	TRBV17*01				0.0138191										0.000121981							0.93304	0.000560224			0.00222635							0.000138619						0.000130157		0.0129289
	TRBV25-1*01											0.000161655			0.000121981					0.000164609		0.033676	0.994958																		0.000497265								0.00222469
	TRBV27*01		0.0402325		0.0125628			0.000434216			0.000162443											0.00195791		0.996903		0.00148423		9.82608e-05																0.00343848
	TRBV9*01								0.000174429										0.00138523		0.000823893				0.983475																0.00099453	0.000145243
	TRBV13*01		0.0198927	0.00128949	0.000157035																	0.0133138				0.859184																		0.000149499
	TRBV14*01																	0.000214064			0.00061792						0.994471										0.000137514
	TRBV15*01																											0.999509																		0.00161447
	TRBV16*01																												0.592712		0.000124891					0.000138064			0.00833008
	TRBV21-1*01			0.000214915																										0.997211											0.000165755				0.333333
	TRBV23-1*01				0.000157035											0.000199362			0.00304751												0.789434						0.000137514		0.00052063
	TRBV8-2*01																					0.000195791		8.60215e-05								0.994671	0.00138619						0.000130157		0.000165755	0.000290487							0.00292723
	TRBV8-1*01																																0.998198
	TRBV4-1*01									0.00990206						0.00637959	0.000159949														0.000124891			0.999755				0.0192134	0.00130157					0.000298998
	TRBVA*01																																		0
	TRBV3-2*01															0.000199362							0.000112045								0.000249781					0.65622	0.529978										0.00013708
	TRBV3-1*01	0.000832986								0.000107631		0.000161655																								0.342814	0.469609			0.000102881
	TRBV1*01									0.00182973												9.78953e-05																0.969259
	TRBV2*01			0.000214915						0.000107631							0.000159949		0.000554093			9.78953e-05							0.406217		0.209816					0.000276129	0.000137514		0.989327		0.000828775
	TRBV26*01																						0.00022409																	0.999794			9.82029e-05
	TRBV6-1*01			0.000214915															0.000138523		0.000102987																				0.962208
	TRBV6-4*01															0.000398724					0.0520082													0.000163159				0.00011302				0.999274							5.85446e-05
	TRBV11-2*01	0.00124948																																									0.997349	0.00149499
	TRBV11-1*01			0.00558779																							0.000115181																0.00255328	0.924054
	TRBVB*01																																												0
	TRBV18*01										0.000162443																																			0.998063
	TRBV19*01																																								0.00066302	0.000145243				0.000161447	0.999589		5.85446e-05
	TRBV28*01																					0.000195791														0.000138064												0.99989
	TRBV22-1*01																																					0.00011302											0.994731
	TRBV20-1*01
	TRBV29-1*01																															0.000136631
	TRBV30*01				0.00251256											0.00099681						9.78953e-05	0.000448179										0.000138619								0.000165755
[truncated: 3 more columns]

## Sheet: Supl. Table 6
Table S6. T cell lines tested
Cell line	TRBV gene	TRBJ gene	CDR3 sequence
JURKAT	TRBV12-3, TRBV12-4	TRBJ1-2	CASSFSTCSANYGYTF
MOLT-13	TRBV10-1	TRBJ1-1	CASRRVRRDRNTEAFF
HH	TRBV2	TRBJ2-3	CASKTTQSTDTQYF
	TRBV19	TRBJ2-2	CAPSN*HTGELFF
HPB-ALL	TRBV5-5	TRBJ2-5	CASSSRKTQYF
	TRBV7-3	TRBJ2-5	CASSPR_RETQYF
MOLT-3	TRBV20-1	TRBJ2-1	CSARESTSDPKNEQFF
	TRBV10-3	TRBJ2-5	CAISEPTG_SEETQYF
RPMI-8402	TRBV15	TRBJ1-5	CATSRDGKGSNQPQHF
	TRBV19	TRBJ2-7	CAY*GRV_LSYEQYF
